# Supplementary material for: Identification of a High-Risk Group of New-Onset Cardiovascular Disease in Occupational Drivers by Analyzing Heart Rate Variability
Source: Int J Environ Res Public Health. 2021 Oct 31;18(21):11486. doi: 10.3390/ijerph182111486 (PMC8582774; doi:10.3390/ijerph182111486)
Supplement: Supplementary file 1 [file ijerph-18-11486-s001.zip]

Archive with 1 entries (1 files):
- ijerph-1425697-supplementary.pdf
